# Supplementary material for: Addressing the Licensed Doctor Maldistribution in China: A Demand-And-Supply Perspective
Source: Int J Environ Res Public Health. 2019 May 17;16(10):1753. doi: 10.3390/ijerph16101753 (PMC6571941; doi:10.3390/ijerph16101753)
Supplement: Supplementary file 1 [file ijerph-16-01753-s001.zip]

Archive with 9 entries (7 files):
- ijerph-486461-supplementary-forxml/
- ijerph-486461-supplementary-forxml/Supplementary files/
- ijerph-486461-supplementary-forxml/Supplementary files/Figure S1.docx
- ijerph-486461-supplementary-forxml/Supplementary files/Table S1.xlsx
- ijerph-486461-supplementary-forxml/Supplementary files/Table S2.docx
- ijerph-486461-supplementary-forxml/Supplementary files/Table S3.docx
- ijerph-486461-supplementary-forxml/Supplementary files/Table S4.docx
- ijerph-486461-supplementary-forxml/Supplementary files/Table S5.docx
- ijerph-486461-supplementary-forxml/Supplementary files/Table S6.docx
