# Supplementary material for: Addressing the Licensed Doctor Maldistribution in China: A Demand-And-Supply Perspective
Source: Int J Environ Res Public Health. 2019 May 17;16(10):1753. doi: 10.3390/ijerph16101753 (PMC6571941; doi:10.3390/ijerph16101753)
Supplement: Supplementary file 1 [file ijerph-16-01753-s001.zip › ijerph-486461-supplementary-forxml/Supplementary files/Table S1.xlsx]

## Sheet: Table S1
Table S1. Original data
	The number of Clinicians					The number of Traditional Chinese Medicine doctors					The number of Dentists					The number of Public Health doctors					The number of General Practitioners					Population					Outpatient visits					Inpatient visits					Government health expenditure					Social health expenditure
	Units: Person					Units: Person					Units: Person					Units: Person					Units: Person					Unit: 10 thousands persons					Unit: 10 thousands times					Unit: 10 thousands times					Unit：100 million yuan					Unit：100 million yuan
Region	2012	2013	2014	2015	2016	2012	2013	2014	2015	2016	2012	2013	2014	2015	2016	2012	2013	2014	2015	2016	2012	2013	2014	2015	2016	2012	2013	2014	2015	2016	2012	2013	2014	2015	2016	2012	2013	2014	2015	2016	2012	2013	2014	2015	2016	2012	2013	2014	2015
Beijing	51810	53519	55570	58701	60897	13196	14073	14652	15947	17010	6223	6482	6832	7603	8327	3151	3040	2895	2981	3177	8137	8458	8221	8269	8402	2069	2115	2152	2171	2173	18530	20466	21360	21780	23205	225	246	270	276	312	320.4	356.42	394.38	445.81	467.99	600.96	708.36	890.57	1069.88
Tianjin	22747	23537	24308	25607	26895	5345	5642	5977	6863	7341	1553	1779	1936	2168	2360	1045	1101	1119	1233	1208	1095	1427	1622	2144	2403	1413	1472	1517	1547	1562	9608	10533	11578	11881	12004	132	136	149	151	162	120.9	145.31	171.18	202.24	211.76	184.37	212.38	266.71	317.37
Hebei	114438	119170	125112	131040	138825	19955	21583	22476	25162	26831	5262	6026	6652	7330	8102	3334	3365	3485	3349	3382	3493	6730	8637	9286	9355	7288	7333	7384	7425	7470	36792	39309	41289	42134	43494	870	923	981	991	1118	368.32	429.83	458.64	552.58	567.79	353.03	440.62	558.25	622.13
Shanxi	66717	66737	67778	67548	68360	13383	13611	13986	14203	14625	4082	4348	4615	5167	5572	3137	3486	3456	3298	3142	2552	2958	3618	4014	4175	3611	3630	3648	3664	3682	11901	12486	12767	12521	12942	349	367	391	381	430	206.68	229.62	250.19	298.09	309.73	222.7	235.75	266.84	319.43
Neimenggu	42683	44095	44073	44328	45960	10669	11204	11474	12926	13367	2703	3044	3165	3628	3879	3473	3712	3470	3356	3185	1679	2374	2937	3085	3178	2490	2498	2505	2511	2520	9334	9883	10034	10025	10340	259	284	300	296	329	204.46	223	240.81	271.46	303.94	175.21	208.31	190.85	255.6
Liaoning	78648	80474	78870	81223	85248	11499	11549	11666	12136	12906	6150	6760	6828	7088	7568	4675	4561	4272	4105	4078	3304	3513	3777	3624	4195	4389	4390	4391	4382	4378	17526	17838	18451	18551	19294	550	595	635	646	693	233.02	263.26	289.38	292.79	316.59	382.73	471.8	561.3	610.7
Jilin	47026	47234	47938	50524	52127	7893	8095	8402	9185	9671	3850	4016	4359	4961	5285	2631	2653	2535	2575	2583	1231	1680	2299	2891	3384	2750	2751	2752	2753	2733	9743	10205	10635	10469	10761	302	308	336	341	369	174.02	197.68	212.13	252.11	280.02	177.75	223.02	244.42	274.95
Heilongjiang	61884	63491	63885	64767	66053	9041	9313	9683	10009	10409	4902	4960	5145	5275	5372	2762	2711	2658	2657	2588	2081	2889	3730	4320	4454	3834	3835	3833	3812	3799	11529	12094	12084	11475	11891	420	471	490	515	564	191	206.55	242.6	284.34	287.45	279.84	359.48	353.75	383.51
Shanghai	42352	44103	46144	47583	49370	6183	6385	7118	7450	7822	3887	4174	4499	4548	4744	3375	3282	3441	3402	3450	5323	5957	6925	7352	7967	2380	2415	2426	2415	2420	22086	23407	25060	25616	25932	277	291	319	335	367	232.49	250.82	275.29	319.94	430.73	646.51	740.42	791.87	882.39
Jiangsu	125039	134371	141761	150026	161509	17457	19021	20038	21472	24122	7224	7804	8223	8880	9979	8182	8445	8529	8838	9037	15068	17650	19748	20841	25162	7920	7939	7960	7976	7999	45055	49440	52579	54579	55195	953	1054	1152	1218	1309	483.75	549.23	581.99	674.73	753.25	863.51	1010.36	1289.48	1496
Zhejiang	101142	106192	111008	119086	126150	16696	18641	20321	22874	24687	7354	8540	9386	10972	12073	4781	4906	5010	5124	5268	12251	17041	19640	21627	22571	5477	5498	5508	5539	5590	45191	47526	50425	52973	55521	626	690	756	791	871	342.67	393.16	443.89	500.08	557.81	689.32	750.8	910.59	1086.54
Anhui	75201	80705	84919	88529	92421	9970	10771	11468	11837	12479	2837	3022	3323	3536	3853	4053	4115	4032	3890	3988	3191	4319	6814	7360	8625	5988	6030	6083	6144	6196	23492	25474	26282	26124	26300	712	763	821	843	897	365.75	415.45	434.77	497.29	550.55	300.83	381.54	440.5	527.68
Fujian	49324	53388	55339	57144	57344	10710	11785	12349	12901	13785	3643	4195	4440	4743	5322	3063	3274	3196	3196	3234	2594	3634	4310	5122	5786	3748	3774	3806	3839	3874	19203	20396	21212	21190	21927	510	528	534	523	535	222.81	268.01	296.48	357.42	388.46	263.37	330.72	407.52	478.01
Jiangxi	52388	55181	58744	60360	62464	9353	9850	10547	11053	11466	1831	2000	2219	2283	2326	3505	3220	3137	3111	2931	2081	2429	3020	3319	3641	4504	4522	4542	4566	4592	18972	19853	21087	20838	21341	658	689	697	712	745	269.45	325.75	358.98	421.78	468.18	175.06	191.81	240.42	287.37
Shandong	159484	184020	181179	183794	189639	22980	27018	28393	31235	32203	8418	10522	11898	13182	14282	9583	10194	9413	8907	8776	6775	7709	8967	9920	11372	9685	9733	9789	9847	9947	58265	62208	63127	61521	62163	1397	1415	1502	1522	1692	498.38	571.45	619.7	722.22	813.19	726.42	874.71	1039.5	1212.98
Henan	134252	143413	149291	156089	161824	22876	25707	27852	29702	31685	5154	5780	6339	6967	7505	5326	5700	5853	5858	5733	4722	6427	8394	10349	12129	9406	9413	9436	9480	9532	49655	51860	54963	55553	57777	1273	1327	1447	1502	1602	489.46	561.33	612.55	729.7	794.42	381.86	443.38	533.89	734.65
Hubei	87771	94507	101473	109722	114104	13050	13775	14708	15963	16896	4196	4549	5212	5742	6140	4132	4360	4730	4570	4601	3752	5044	6090	6970	7020	5779	5799	5816	5852	5885	30579	32060	34475	34839	35479	862	952	1053	1108	1198	305.89	368.37	415.91	530.67	611.23	335.88	397.23	465.85	565.72
Hunan	93313	101351	106590	121079	128589	16255	17947	18604	20744	22449	2579	3243	3493	3996	4511	4293	4700	4685	5021	5078	2582	3928	5055	6121	6516	6639	6691	6737	6783	6822	22900	24438	25051	25696	26431	1053	1161	1227	1304	1401	338.82	392.91	434.09	506.82	560.26	305.35	380.71	471.1	573.11
Guangdong	152754	160446	164123	171728	181339	27868	29668	30903	33401	36079	10413	11488	12646	14010	15726	7931	8704	9127	9400	10080	7940	11765	14404	14955	18338	10594	10644	10724	10849	10999	71492	75779	78095	78526	81201	1216	1298	1393	1441	1547	587.32	667.69	803.78	956	1158.7	858.11	1049.98	1236.96	1485.88
Guangxi	61154	64762	66765	70323	73871	9986	11029	11883	12874	14191	3434	3781	4172	4719	5036	3469	3738	3705	3669	3575	3087	4039	4527	4671	5104	4682	4719	4754	4796	4838	23189	24970	24933	25188	25423	700	819	833	831	860	286.69	322.49	359.27	386.97	475.69	235.55	267.91	294.79	353.17
Hainan	12612	13477	14058	15187	15954	1410	1576	1724	1893	1957	781	852	918	1024	1114	722	820	909	898	849	421	580	728	875	986	887	895	903	911	917	3904	4248	4531	4641	4866	84	91	97	105	110	66.82	77.4	88.92	102.7	116.54	59.45	59.92	75.22	93.61
Chongqing	37465	39326	41759	43819	46404	10866	11779	12046	12794	13742	1973	2314	2445	2674	2870	1686	1722	1834	1686	1693	1632	2187	2527	2872	3127	2945	2970	2991	3017	3048	13305	13910	13798	14500	14906	450	507	551	591	631	195.56	226.79	255.09	323.69	339.75	204.8	253.79	320.2	393.8
Sichuan	115318	122684	126125	124683	127125	36487	39518	41444	45132	46594	5482	6144	6696	6821	7316	5590	5544	5258	4844	4379	4665	8983	9819	10394	10360	8076	8107	8140	8204	8262	42439	43549	44521	45082	46425	1383	1452	1509	1547	1656	473.89	546.11	592.32	696.24	784.42	467.31	556.02	688.86	825.99
Guizhou	39112	44461	45737	49816	54449	6118	6938	7528	8549	9338	1543	1815	1983	2269	2472	2406	2745	2597	2750	2748	1032	1511	2416	3147	3714	3484	3502	3508	3530	3555	11515	12662	13016	13201	13844	563	654	640	634	662	242.62	278	310.36	371.7	403.29	97.97	124.77	161.37	206.1
Yunnan	53445	58400	58740	62151	66926	8404	9342	9382	9973	11002	2742	3015	3311	3505	3943	3875	4103	3993	3938	4005	3212	4261	4106	4289	4737	4659	4687	4714	4742	4771	20009	21120	21890	22837	24460	621	675	729	749	819	288.23	322.14	359.63	425.76	473.34	211.84	241.43	271.81	338.2
Xizang	2597	3468	3994	4364	4445	999	1126	998	1169	1298	105	128	123	143	160	342	454	494	537	639	34	67	109	161	202	308	312	318	324	331	1012	1178	1313	1376	1394	15	19	23	29	34	43.49	47.56	57.53	72.39	85.54	15.78	20.75	19.11	25.62
Shaanxi	54531	58249	59658	62027	66494	10019	10841	11182	11533	12593	2840	3152	3540	3925	4381	2081	2155	2080	2011	2213	1824	1978	2770	2126	2738	3753	3764	3775	3793	3813	16052	17192	17508	17501	18500	498	547	596	625	681	257.49	293.96	317.92	377.76	391.7	276.12	327.87	423.52	465.24
Gansu	29934	30810	32759	33919	36474	9983	10668	11352	12039	12619	1533	1662	1796	1892	2035	1506	1747	1774	1760	1663	1389	2106	2710	3312	3773	2578	2582	2591	2600	2610	11921	12393	12329	12531	13042	293	319	339	352	400	168.88	188.17	212.32	259.1	283.95	113.94	141.28	164.19	199.6
Qinghai	9092	10060	9834	10492	10329	2036	2261	2309	2448	2499	350	370	421	436	416	440	548	389	415	426	462	758	881	961	993	573	578	583	588	593	2134	2204	2253	2282	2357	76	82	86	84	91	61.72	78.1	87.25	107.08	111.83	42.26	43.06	46.67	57.17
Ningxia	9803	10853	11398	11905	12762	1717	1791	1838	1994	2176	815	966	1061	1175	1326	676	707	726	786	806	260	392	471	565	654	647	654	662	668	675	3115	3339	3562	3577	3832	82	91	96	98	107	51.8	60.44	67.56	77.14	85.59	36.51	48.91	71.22	75.9
Xinjiang	39399	41609	42677	44539	46148	5860	5777	6270	6729	7748	2366	2573	2778	2932	3232	2915	3061	3080	3083	3174	1925	2717	3325	3707	4022	2233	2264	2298	2360	2398	8387	9382	9979	10333	10923	448	464	491	512	535	190	208.68	232.5	262.92	299.05	224.26	269.55	325.41	390.81
SUM	2023435	2154093	2221609	2322103	2430499	368264	398284	418573	452190	481590	116225	129504	140454	153594	167227	108140	112873	111882	111248	111689	109794	145511	172597	188649	209083	135404	136072	136782	137462	138271	688833	731401	760187	769343	793170	17857	19215	20441	21054	22728	8282.78	9465.68	10477.4	12279.5	13682.7	9908.6	11766.6	14022.7	16609.1
[truncated: 6 more columns]
